# Supplementary material for: Genome-Wide Association Studies for Milk Somatic Cell Score in Romanian Dairy Cattle
Source: Genes (Basel). 2021 Sep 24;12(10):1495. doi: 10.3390/genes12101495 (PMC8535694; doi:10.3390/genes12101495)
Supplement: Supplementary file 1 [file genes-12-01495-s001.zip]

Archive with 1 entries (1 files):
- genes-1384978-supplementary.pdf
